# Supplementary material for: Characteristics of Anemia in Children Aged 6 Months to 5 Years Attending External Consultations at a Pediatric Hospital in Lisbon, Portugal
Source: Children (Basel). 2025 Jun 24;12(7):832. doi: 10.3390/children12070832 (PMC12293216; doi:10.3390/children12070832)
Supplement: Supplementary file 1 [file children-12-00832-s001.zip]

Archive with 1 entries (1 files):
- children-3649110-supplementary.pdf
